# Supplementary material for: Lepidium graminifolium L.: Glucosinolate Profile and Antiproliferative Potential of Volatile Isolates
Source: Molecules. 2021 Aug 27;26(17):5183. doi: 10.3390/molecules26175183 (PMC8434519; doi:10.3390/molecules26175183)
Supplement: Supplementary file 1 [file molecules-26-05183-s001.zip]

Archive with 1 entries (1 files):
- Blazevic_supplementary.pdf
